# Supplementary material for: Pharmacokinetics of DA-6886, A New 5-HT4 Receptor Agonist, in Rats
Source: Pharmaceutics. 2022 Mar 25;14(4):702. doi: 10.3390/pharmaceutics14040702 (PMC9024849; doi:10.3390/pharmaceutics14040702)
Supplement: Supplementary file 1 [file pharmaceutics-14-00702-s001.zip]

Archive with 1 entries (1 files):
- pharmaceutics-1629108-SM.pdf
